# Supplementary material for: Susceptibility of Human B-Lymphoblastoid Cells to Shiga Toxin Intoxication Homologues
Source: Microorganisms. 2026 Jul 10;14(7):1505. doi: 10.3390/microorganisms14071505 (PMC13413790; doi:10.3390/microorganisms14071505)
Supplement: Supplementary file 1 [file microorganisms-14-01505-s001.zip]

Archive with 1 entries (1 files):
- microorganisms-4369460-supplementary.pdf
